# Supplementary material for: Analyzing Plant Gene Targeting Outcomes and Conversion Tracts with Nanopore Sequencing
Source: Int J Mol Sci. 2021 Sep 8;22(18):9723. doi: 10.3390/ijms22189723 (PMC8467259; doi:10.3390/ijms22189723)
Supplement: Supplementary file 1 [file ijms-22-09723-s001.zip]

Archive with 2 entries (2 files):
- atkins_GT_IJMS_supplemental_figs.pdf
- Atkins_GT_IJMS_supplemental_tables.xlsx
